# Supplementary material for: Influence of Gradient Milling on Cooking and Sensory Attributes of Chinese Black Rice: Insights into Volatile Flavor Compounds
Source: Foods. 2024 Oct 29;13(21):3453. doi: 10.3390/foods13213453 (PMC11545351; doi:10.3390/foods13213453)
Supplement: Supplementary file 1 [file foods-13-03453-s001.zip]

Archive with 1 entries (1 files):
- foods-3261671-supplementary.pdf
